# Supplementary material for: Tick-Tock Consider the Clock: The Influence of Circadian and External Cycles on Time of Day Variation in the Human Metabolome—A Review
Source: Metabolites. 2021 May 19;11(5):328. doi: 10.3390/metabo11050328 (PMC8161100; doi:10.3390/metabo11050328)
Supplement: Supplementary file 1 [file metabolites-11-00328-s001.zip]

Archive with 3 entries (3 files):
- Supplementary materials/Supplementary figures.pdf
- Supplementary materials/Table S1-6.xlsx
- Supplementary materials/Table S7-12.xlsx
